# Supplementary material for: Long-Term Survival Effect of the Interval between Postoperative Chemotherapy and Radiotherapy in Patients with Completely Resected Pathological N2 Non-Small-Cell Lung Cancer
Source: Cancers (Basel). 2021 May 20;13(10):2494. doi: 10.3390/cancers13102494 (PMC8160867; doi:10.3390/cancers13102494)
Supplement: Supplementary file 1 [file cancers-13-02494-s001.zip]

Archive with 1 entries (1 files):
- cancers-1169839-supplementary.pdf
